# Supplementary material for: Within the Ischemic Penumbra, Sub-Cellular Compartmentalization of Heat Shock Protein 70 Overlaps with Autophagy Proteins and Fails to Merge with Lysosomes
Source: Molecules. 2022 May 13;27(10):3122. doi: 10.3390/molecules27103122 (PMC9144499; doi:10.3390/molecules27103122)
Supplement: Supplementary file 1 [file molecules-27-03122-s001.zip]

Archive with 1 entries (1 files):
- molecules-1705434-supplementary.pdf
